# Supplementary material for: Identification of VVD-214/RO7589831, a Clinical-Stage, Covalent Allosteric Inhibitor of WRN Helicase for the Treatment of MSI-High Cancers
Source: J Med Chem. 2025 Sep 18;68(24):25912–38. doi: 10.1021/acs.jmedchem.5c01805 (PMC12751020; doi:10.1021/acs.jmedchem.5c01805)
Supplement: Supplementary file 2 [file jm5c01805_si_002.csv]

Compound	SMILE	Helicase + ATP IC50 [uM]	Helicase without ATP IC50 [uM]	WRN C727 Cell TE50 [uM]	WRN C727 Lysate TE50 [uM]	HCT116 GI50 [uM]	SW480 GI50 [uM]	GSH kobs/[I] [M-1s-1]
VVD-214	CC(F)(F)c1ncc(c(n1)Oc1ccccc1)C(=O)N[C@H](/C=C/S(=O)(=O)C)C1CC1	0.13	2.4	0.065	0.58	0.043	>20	0.024
1a	CS(=O)(=O)/C=C/CNC(=O)c1ccc(cc1)C1CCCC1	43	3.5	79	5.8
1b	COc1cc(ccc1C(=O)NC/C=C/S(=O)(=O)C)C1CCCC1	49	5.7	43	11
1c	CS(=O)(=O)/C=C/CNC(=O)c1ccc(cc1OC1CCC1)C1CCCC1	11	35	8.9	23
1d	CS(=O)(=O)/C=C/CNC(=O)c1ccc(cc1Oc1ccccc1)C1CCCC1	5.9	3.9	4.5	11
1e	COc1nc(ncc1C(=O)NC/C=C/S(=O)(=O)C)C1CCCC1	115	91	>100	>50
1f	CS(=O)(=O)/C=C/CNC(=O)c1cnc(nc1Oc1ccccc1)C1CCCC1	4.9	64	2.6	8.1	1.9	>10	0.038
2a	C[C@H](NC(=O)c1cnc(nc1Oc1ccccc1)C1CCCC1)/C=C/S(=O)(=O)C	0.66		0.30		0.22	>10	0.024
2b	C[C@@H](NC(=O)c1cnc(nc1Oc1ccccc1)C1CCCC1)/C=C/S(=O)(=O)C	30		17				0.019
2c	C[C@H](NC(=O)c1cnc(nc1Oc1ccccc1)C1CCCC1)/C=C\S(=O)(=O)C	21		9.7		5.3	>10	0.038
2d	C[C@@H](NC(=O)c1cnc(nc1Oc1ccccc1)C1CCCC1)/C=C\S(=O)(=O)C	46		22				0.036
2e	CS(=O)(=O)CCCNC(=O)c1cnc(nc1Oc1ccccc1)C1CCCC1	>50		>100				<0.010
3a	C[C@H](NC(=O)c1ccc(nc1Oc1ccccc1)C1CCCC1)/C=C/S(=O)(=O)C	1.0
3b	C[C@H](NC(=O)c1cnc(cc1Oc1ccccc1)C1CCCC1)/C=C/S(=O)(=O)C	2.1
3c	C[C@H](NC(=O)c1ncc(cc1Oc1ccccc1)C1CCCC1)/C=C/S(=O)(=O)C	17
3d	C[C@H](NC(=O)c1ncc(nc1Oc1ccccc1)C1CCCC1)/C=C/S(=O)(=O)C	9.9
3e	C[C@H](NC(=O)c1nnc(cc1Oc1ccccc1)C1CCCC1)/C=C/S(=O)(=O)C	>50
3f	C[C@@H](/C=C/S(=O)(=O)C)N(C)C(=O)c1cnc(nc1Oc1ccccc1)C1CCCC1	>50
4a	C[C@H](NC(=O)c1cnc(nc1OC1CCCCC1)C1CCCC1)/C=C/S(=O)(=O)C	0.67				0.35	4.9
4b	C[C@H](NC(=O)c1cnc(nc1OC1CCOCC1)C1CCCC1)/C=C/S(=O)(=O)C	31
4c	C[C@H](NC(=O)c1cnc(nc1Oc1ccc(cc1)Cl)C1CCCC1)/C=C/S(=O)(=O)C	8.5				5.7	7.2
4d	C[C@H](NC(=O)c1cnc(nc1Oc1cccc(c1)Cl)C1CCCC1)/C=C/S(=O)(=O)C	6.0				3.3	>10
4e	C[C@H](NC(=O)c1cnc(nc1Oc1ccccc1Cl)C1CCCC1)/C=C/S(=O)(=O)C	40
4f	C[C@H](NC(=O)c1cnc(nc1Oc1cccc(c1)F)C1CCCC1)/C=C/S(=O)(=O)C	1.6				0.78	>10
4g	C[C@H](NC(=O)c1cnc(nc1Oc1cccc(c1)C)C1CCCC1)/C=C/S(=O)(=O)C	8.6				6	>10
5a	C[C@H](NC(=O)c1cnc(nc1Oc1ccccc1)C)/C=C/S(=O)(=O)C	87						0.019
5b	CCc1ncc(c(n1)Oc1ccccc1)C(=O)N[C@@H](C)/C=C/S(=O)(=O)C	6.2				1.5		0.022
5c	C[C@H](NC(=O)c1cnc(nc1Oc1ccccc1)C(C)C)/C=C/S(=O)(=O)C	0.94				0.36		0.016
5d	C[C@H](NC(=O)c1cnc(nc1Oc1ccccc1)C(C)(C)C)/C=C/S(=O)(=O)C	0.24				0.072		0.016
6a	C[C@H](NC(=O)c1cnc(nc1Oc1ccccc1)C1(F)CCCC1)/C=C/S(=O)(=O)C	1.6				0.56		0.027
6b	C[C@H](NC(=O)c1cnc(nc1Oc1ccccc1)C(F)(F)F)/C=C/S(=O)(=O)C	1.5				0.71		0.067
6c	C[C@H](NC(=O)c1cnc(nc1Oc1ccccc1)C(C)(F)F)/C=C/S(=O)(=O)C	0.45				0.22		0.033
6d	C[C@H](NC(=O)c1cnc(nc1Oc1ccccc1)C(C)(C)F)/C=C/S(=O)(=O)C	1.4				0.32		0.021
7a	CC(F)(F)c1ncc(c(n1)Oc1ccccc1)C(=O)N[C@H](/C=C/S(=O)(=O)C)C1CCC1	0.27				0.083		0.014
7b	COC[C@H](NC(=O)c1cnc(nc1Oc1ccccc1)C(C)(F)F)/C=C/S(=O)(=O)C	0.22				0.057		0.028
7c	CC(F)(F)c1ncc(c(n1)Oc1ccccc1)C(=O)N[C@@H](COC(F)F)/C=C/S(=O)(=O)C	0.18				0.055		0.13
7d	CC(C)(F)c1ncc(c(n1)Oc1ccccc1)C(=O)N[C@H](/C=C/S(=O)(=O)C)C1CC1	0.14				0.083		0.015
8a	CC(F)(F)c1ncc(c(n1)Oc1ccccc1)C(=O)N[C@H](CCS(=O)(=O)C)C1CC1	>50
